# Supplementary material for: Eco-Friendly Hydrogels from Natural Gums and Cellulose Citrate: Formulations and Properties
Source: Gels. 2025 Dec 12;11(12):1005. doi: 10.3390/gels11121005 (PMC12733339; doi:10.3390/gels11121005)
Supplement: Supplementary file 1 [file gels-11-01005-s001.zip]

Archive with 1 entries (1 files):
- gels-4007726-supplementary.pdf
